# Supplementary material for: Citrus Honey Ameliorates Liver Disease and Restores Gut Microbiota in Alcohol–Feeding Mice
Source: Nutrients. 2023 Feb 21;15(5):1078. doi: 10.3390/nu15051078 (PMC10005585; doi:10.3390/nu15051078)
Supplement: Supplementary file 1 [file nutrients-15-01078-s001.zip]

Archive with 1 entries (1 files):
- nutrients-2124572-supplementary.pdf
